# Supplementary material for: Cellular energy regulates mRNA degradation in a codon-specific manner
Source: Mol Syst Biol. 2024 Mar 15;20(5):506–20. doi: 10.1038/s44320-024-00026-9 (PMC11066088; doi:10.1038/s44320-024-00026-9)
Supplement: Supplementary file 2 — Dataset EV1 [file 44320_2024_26_MOESM2_ESM.xlsx]

## Sheet: Description
Dataset EV1: Gene set enrichment analysis (GSEA) results for GTEx across tissues. GSEA was performed on the genes scored by their Spearman correlation between their expression (measured in TPM) and the COMD coefficient across tissues. Each gene set (row) is characterized by a GO term, a normalized enrichment score (NES) and a false discovery rate (FDR). Only gene sets with FDR < 0.01 were conside…

## Sheet: Dataset EV1
Term	Normalized Enrichment Score (NES)	False Discovery Rate (FDR)
mitochondrial ATP synthesis coupled electron transport (GO:0042775)	-5.778	<1.000E-06
respiratory electron transport chain (GO:0022904)	-5.527	<1.000E-06
mitochondrial electron transport, NADH to ubiquinone (GO:0006120)	-5.256	<1.000E-06
mitochondrial electron transport, cytochrome c to oxygen (GO:0006123)	-4.049	<1.000E-06
mitochondrial respiratory chain complex I biogenesis (GO:0097031)	-3.927	<1.000E-06
mitochondrial respiratory chain complex I assembly (GO:0032981)	-3.927	<1.000E-06
NADH dehydrogenase complex assembly (GO:0010257)	-3.927	<1.000E-06
mitochondrial respiratory chain complex assembly (GO:0033108)	-3.893	<1.000E-06
pyruvate metabolic process (GO:0006090)	-3.841	<1.000E-06
mitochondrial ATP synthesis coupled proton transport (GO:0042776)	-3.84	<1.000E-06
ATP synthesis coupled proton transport (GO:0015986)	-3.583	<1.000E-06
cellular respiration (GO:0045333)	-3.219	<1.000E-06
mitochondrial translational termination (GO:0070126)	-3.184	<1.000E-06
ATP biosynthetic process (GO:0006754)	-3.089	7.511e-06
cristae formation (GO:0042407)	-3.084	7.01e-06
SRP-dependent cotranslational protein targeting to membrane (GO:0006614)	2.987	<1.000E-06
cotranslational protein targeting to membrane (GO:0006613)	2.921	<1.000E-06
ATP metabolic process (GO:0046034)	-2.903	6.572e-06
nicotinamide nucleotide metabolic process (GO:0046496)	-2.877	6.185e-06
mitochondrial translational elongation (GO:0070125)	-2.843	1.168e-05
protein targeting to ER (GO:0045047)	2.824	<1.000E-06
proton transport (GO:0015992)	-2.752	3.874e-05
purine ribonucleoside triphosphate biosynthetic process (GO:0009206)	-2.717	5.783e-05
cytoplasmic translation (GO:0002181)	2.692	<1.000E-06
hydrogen ion transmembrane transport (GO:1902600)	-2.66	7.01e-05
inner mitochondrial membrane organization (GO:0007007)	-2.612	9.081e-05
viral gene expression (GO:0019080)	2.603	<1.000E-06
translational termination (GO:0006415)	-2.564	0.0001463
viral transcription (GO:0019083)	2.547	<1.000E-06
nuclear-transcribed mRNA catabolic process, nonsense-mediated decay (GO:0000184)	2.52	<1.000E-06
aerobic respiration (GO:0009060)	-2.505	0.0002147
purine ribonucleoside monophosphate biosynthetic process (GO:0009168)	-2.307	0.001039
peptide biosynthetic process (GO:0043043)	2.287	0.000134
canonical glycolysis (GO:0061621)	-2.1	0.00421
glycolytic process through glucose-6-phosphate (GO:0061620)	-2.1	0.00421
glucose catabolic process to pyruvate (GO:0061718)	-2.1	0.00421
nuclear-transcribed mRNA catabolic process (GO:0000956)	2.039	0.007667
long-chain fatty acid transport (GO:0015909)	-2.019	0.007335
negative regulation of cellular response to growth factor stimulus (GO:0090288)	2.015	0.009732
regulation of release of cytochrome c from mitochondria (GO:0090199)	-2.007	0.007711
hexose biosynthetic process (GO:0019319)	-1.991	0.008256
coenzyme biosynthetic process (GO:0009108)	-1.974	0.009148
